# Supplementary material for: Case report: A rare variant m.4135T>C in the MT-ND1 gene leads to Leber hereditary optic neuropathy and altered respiratory chain supercomplexes
Source: Front Genet. 2023 May 18;14:1182288. doi: 10.3389/fgene.2023.1182288 (PMC10233053; doi:10.3389/fgene.2023.1182288)
Supplement: Supplementary file 2 [file DataSheet1.ZIP]

Archive with 1 entries (1 files):
- ConfSurf-HMMER-2000-50.png
